# Supplementary material for: Osteonecrosis in Korean Paediatric and Young Adults with Acute Lymphoblastic Leukaemia or Lymphoblastic Lymphoma: A Nationwide Epidemiological Study
Source: J Clin Med. 2022 Apr 28;11(9):2489. doi: 10.3390/jcm11092489 (PMC9105090; doi:10.3390/jcm11092489)
Supplement: Supplementary file 1 [file jcm-11-02489-s001.zip]

Archive with 1 entries (1 files):
- jcm-1656370-supplementary.pdf
